# Supplementary material for: Identification of a Tick Midgut Protein Involved in Babesia bovis Infection of Female Rhipicephalus microplus Ticks
Source: Microorganisms. 2025 Jul 22;13(8):1713. doi: 10.3390/microorganisms13081713 (PMC12388509; doi:10.3390/microorganisms13081713)
Supplement: Supplementary file 1 [file microorganisms-13-01713-s001.zip]

Archive with 1 entries (1 files):
- microorganisms-3729164-supplementary.pdf
